# Supplementary material for: A high spatial resolution dataset for methylmercury exposure in Guangdong-Hong Kong-Macao Greater Bay Area
Source: Sci Data. 2023 Oct 17;10:706. doi: 10.1038/s41597-023-02597-y (PMC10582186; doi:10.1038/s41597-023-02597-y)
Supplement: Supplementary file 1 — Supplementary Table 1 [file 41597_2023_2597_MOESM1_ESM.xlsx]

## Sheet: Supplementary Table1
Supplementary Table 1. MeHg concentrations of rice and fish from published literature
Food types	Year	Weighta	THg concentrations (ngHg·g-1)	MeHg concentrationsb (ngHg·g-1)	Sample numbers	References
Rice	2009	Dry	4		35	Zhu, X. (2010) (1)
Rice	2010	Dry	15	1.2	26	Li, B. et al. (2013) (2)
Rice	2013	Dry	3.5		27	Zhang, H. et al.(2014) (3)
Rice	2013	Dry	4.8		27	Zhang, H. et al.(2014) (3)
Rice	2013-2014	Dry	9.05 ± 2.42	2.90 ± 0.48	/	Deng et al. (2016) (4)
Rice	2017	Dry	5.51	4.21	/	Wu, Z. et al. (2018) (5)
Rice	2017	Dry	3.3 ± 3.4		31	Zhang, J. et al. (2018) (6)
Freshwater fish	2008-2009	Wet	44.5 ± 11	42.5 ± 12.3	/	Shao, D. et al. (2011) (7)
Freshwater fish	2008-2009	Wet	25.2 ± 6.8	24.4 ± 7.3	/	Shao, D. et al. (2011) (7)
Freshwater fish	2008-2009	Wet	10.1 ± 5.1	8.6 ± 4.4	/	Shao, D. et al. (2011) (7)
Freshwater fish	2008-2009	Wet	71.4 ± 17.7	66 ± 14.7	/	Shao, D. et al. (2011) (7)
Freshwater fish	2008-2009	Wet	58.1 ± 21	50.7 ± 24.3	/	Shao, D. et al. (2011) (7)
Freshwater fish	2011	Wet	10.1 ± 5.1	8.6 ± 4.4	33	Shao, D. et al. (2012) (8)
Freshwater fish	2011	Wet	44.5 ± 11	42.5 ± 12.3	17	Shao, D. et al. (2012) (8)
Freshwater fish	2011	Wet	25.2 ± 6.8	24.4 ± 7.3	24	Shao, D. et al. (2012) (8)
Freshwater fish	2013-2014	Wet	8.22 ± 1.86	2.7	/	Deng et al. (2016) (4)
Freshwater fish	2013-2014	Wet	16.75 ± 0.57	12.03 ± 2.3	/	Deng et al. (2016) (4)
Freshwater fish	2013-2014	Wet	9.1 ± 0.31	4.48	/	Deng et al. (2016) (4)
Freshwater fish	2013-2014	Wet	18.36 ± 0.88	11.9 ± 1.4	/	Deng et al. (2016) (4)
Freshwater fish	2013-2014	Wet	10.06 ± 0.64	5.48 ± 1.01	/	Deng et al. (2016) (4)
Freshwater fish	2020	Wet		10.47	6	Yi, H. et al. (2022) (9)
Freshwater fish	2020	Wet		7.79	6	Yi, H. et al. (2022) (9)
Freshwater fish	2020	Wet		16.74	6	Yi, H. et al. (2022) (9)
Freshwater fish	2020	Wet		5.67	6	Yi, H. et al. (2022) (9)
Freshwater fish	2020	Wet		4.76	6	Yi, H. et al. (2022) (9)
Marine fish	2008-2009	Dry		89 ± 40	33	Zhu, A. et al. (2013) (10)
Marine fish	2008-2009	Dry		136 ± 52	11	Zhu, A. et al. (2013) (10)
Marine fish	2008-2009	Dry		64 ± 28	14	Zhu, A. et al. (2013) (10)
Marine fish	2008-2009	Dry		45 ± 10	12	Zhu, A. et al. (2013) (10)
Marine fish	2008-2009	Dry		42 ± 11	4	Zhu, A. et al. (2013) (10)
Marine fish	2008-2009	Dry		104 ± 42	12	Zhu, A. et al. (2013) (10)
Marine fish	2008-2009	Dry		85 ± 48	23	Zhu, A. et al. (2013) (10)
Marine fish	2008-2009	Dry		37 ± 16	3	Zhu, A. et al. (2013) (10)
Marine fish	2008-2009	Dry		143 ± 41	13	Zhu, A. et al. (2013) (10)
Marine fish	2008-2009	Dry		38 ± 8	10	Zhu, A. et al. (2013) (10)
Marine fish	2008-2009	Dry		54 ± 19	14	Zhu, A. et al. (2013) (10)
Marine fish	2008-2009	Dry		104 ± 32	5	Zhu, A. et al. (2013) (10)
Marine fish	2008-2009	Dry		45 ± 8	4	Zhu, A. et al. (2013) (10)
Marine fish	2010	Wet	97.1 ± 9.59	78.8 ± 10.7	6	Liang, P. et al. (2011) (11)
Marine fish	2010	Wet	105 ± 19	85 ± 18.1	6	Liang, P. et al. (2011) (11)
Marine fish	2010	Wet	72.5 ± 3.64	55 ± 3.63	5	Liang, P. et al. (2011) (11)
Marine fish	2010	Wet	79.3 ± 11	58.5 ± 8.07	6	Liang, P. et al. (2011) (11)
Marine fish	2010	Wet	75.9 ± 8.94	57.3 ± 9.89	6	Liang, P. et al. (2011) (11)
Marine fish	2010	Wet	52.4 ± 4.37	32.2 ± 3.38	6	Liang, P. et al. (2011) (11)
Marine fish	2013-2014	Wet	156.31 ± 1.54	91.49	/	Deng, C. et al. (2016) (4)
Marine fish	2013-2014	Wet	20.75 ± 1.00	8.87 ± 3.09	/	Deng, C. et al. (2016) (4)
Marine fish	2016	Wet	59.2 ± 39.2	43.3 ± 31.4	209	Chen, S. et al. (2018) (12)
Marine fish	2020	Wet		89.7	3	Wang, P. et al. (2021) (13)
Marine fish	2020	Wet		86	3	Wang, P. et al. (2021) (13)
Marine fish	2020	Wet		76.1	3	Wang, P. et al. (2021) (13)
Marine fish	2020	Wet		71.4	3	Wang, P. et al. (2021) (13)
Marine fish	2020	Wet		57.6	3	Wang, P. et al. (2021) (13)
Marine fish	2020	Wet		42.3	3	Wang, P. et al. (2021) (13)
Marine fish	2020	Wet		33.2	3	Wang, P. et al. (2021) (13)
Marine fish	2020	Wet		40.2	3	Wang, P. et al. (2021) (13)
Marine fish	2020	Wet		28.3	3	Wang, P. et al. (2021) (13)
Marine fish	2020	Wet		20.4	3	Wang, P. et al. (2021) (13)
Marine fish	2020	Wet		17.3	3	Wang, P. et al. (2021) (13)
Marine fish	2020	Wet		16.3	3	Wang, P. et al. (2021) (13)
Notes
a	Hg concentrations in rice is presented in dry weight, and Hg concentrations in fish is presented in wet weight. The dry weight of marine fish is adjusted to the wet weight according to the water content of 80%14.
b	We estimate MeHg concentrations of foods based on the associated equations between MeHg concentrations and THg concentrations from Chen et al14.
c	The concentrations in our study conform the maximum levels of contaminants in foods (GB 2762-2005).
References
1	Zhu, X. Survey of contamination of foods with mercury in Jiangmen City. China Tropical Medicine. 10, 248-249 (2010). (In Chinese)
2	Li, B. et al. Variations and constancy of mercury and methylmercury accumulation in rice grown at contaminated paddy field sites in three Provinces of China. Environ. Pollut. 181, 91-97 (2013).
3	Zhang, H. et al. Total mercury in milled rice and brown rice from China and health risk evaluation. Food Addit. Contam. Part B Surveill. 7, 141-146 (2014).
4	Deng, C. et al. Mercury risk assessment combining internal and external exposure methods for a population living near a municipal solid waste incinerator. Environ. Pollut. 219, 1060–1068 (2016).
5	Wu, Z. et al. Comparison of in vitro digestion methods for determining bioaccessibility of Hg in rice of China. J. Environ. Sci. 68, 185-193 (2018).
6	Zhang, J. et al. Bioavailability and soil-to-crop transfer of heavy metals in farmland soils: A case study in the Pearl River Delta, South China. Environ. Pollut. 235, 710-719 (2018).
7	Shao, D. et al. Mercury species of sediment and fish in freshwater fish ponds around the Pearl River Delta, PR China: Human health risk assessment. Chemosphere 83, 443-448 (2011).
8	Shao, D. et al. A human health risk assessment of mercury species in soil and food around compact fluorescent lamp factories in Zhejiang Province, PR China. J. Hazard. Mater. 221-222, 28–34 (2012).
9	Yi, H., Su, Y., He, J., Zhang, S., Chen, J. Determination of the fish and fish feedstuffs by automated alkylmercury analytical system. Farm Prod. Process. 21, 49-53+58 (2022). (In Chinese)
10	Zhu, A., Zhang, W., Xu, Z., Huang, L., Wang, W. Methylmercury in fish from the South China Sea: geographical distribution and biomagnification. Mar. Pollut. Bull. 77, 437-444 (2013).
11	Liang, P. et al. The influence of mariculture on mercury distribution in sediments and fish around Hong Kong and adjacent mainland China waters. Chemosphere 82, 1038-1043 (2011).
12	Chen, S. et al. Health risk assessment for local residents from the South China Sea based on mercury concentrations in marine fish. Bull. Environ. Contam. Toxicol. 101, 398–402 (2018).
13	Wang, P. et al. Bioaccessibility of methylmercury from marine fish commonly consumed in Guangdong Province and its application in dietary exposure assessment. Chinese J. Food Hyg. 33, 200-205 (2021). (In Chinese)
14	Chen, L. et al. Trans-provincial health impacts of atmospheric mercury emissions in China. Nat. Commun. 10, 1484 (2019).
