# Supplementary material for: A high spatial resolution dataset for methylmercury exposure in Guangdong-Hong Kong-Macao Greater Bay Area
Source: Sci Data. 2023 Oct 17;10:706. doi: 10.1038/s41597-023-02597-y (PMC10582186; doi:10.1038/s41597-023-02597-y)
Supplement: Supplementary file 2 — Supplementary Table 2 [file 41597_2023_2597_MOESM2_ESM.xlsx]

## Sheet: Supplementary Table2
Supplementary Table 2. Uncertainties of the results for MeHg exposure in the GBA (μg kg-1 d-1)
Cities	Counties/districts	2009		2010		2011		2012		2013		2014		2015		2016		2017		2018		2019
		Mean	Range	Mean	Range	Mean	Range	Mean	Range	Mean	Range	Mean	Range	Mean	Range	Mean	Range	Mean	Range	Mean	Range	Mean	Range
Guangzhou	LiWan	0.0511	0.0323-0.0697	0.0376	0.0267-0.0481	0.0386	0.0285-0.0486	0.0437	0.0326-0.0551	0.0468	0.0341-0.0593	0.0436	0.0309-0.0566	0.0475	0.0346-0.0604	0.05	0.0373-0.0625	0.432	0.0302-0.0561	0.0394	0.0290-0.0499	0.0315	0.0224-0.0408
	YueXiu	0.0505	0.0309-0.0696	0.0371	0.0259-0.0480	0.0379	0.0275-0.0483	0.0434	0.0320-0.0550	0.0467	0.0338-0.0595	0.0436	0.0309-0.0565	0.0475	0.0346-0.0604	0.05	0.0372-0.0624	0.432	0.0303-0.0562	0.0394	0.0290-0.0499	0.0315	0.0225-0.0408
	HaiZhu	0.0505	0.0309-0.0696	0.0371	0.0256-0.0479	0.0379	0.0274-0.0483	0.0434	0.0320-0.0550	0.0467	0.0338-0.0595	0.0436	0.0309-0.0566	0.0475	0.0345-0.0604	0.05	0.0374-0.0624	0.432	0.0303-0.0561	0.0394	0.0291-0.0499	0.0315	0.0226-0.0408
	TianHe	0.0506	0.0313-0.0697	0.0371	0.0258-0.0481	0.038	0.0275-0.0483	0.0434	0.0319-0.0550	0.0467	0.0339-0.0595	0.0436	0.0309-0.0566	0.0475	0.0346-0.0604	0.05	0.0372-0.0625	0.432	0.0303-0.0561	0.0394	0.0290-0.0499	0.0315	0.0225-0.0409
	BaiYun	0.0545	0.0383-0.0708	0.0406	0.0314-0.0499	0.0423	0.0334-0.0509	0.0462	0.0367-0.0558	0.0473	0.0366-0.0579	0.0452	0.0337-0.0568	0.0483	0.0367-0.0601	0.0505	0.0387-0.0620	0.044	0.0317-0.0561	0.0388	0.0286-0.0492	0.0316	0.0220-0.0414
	HuangPu	0.0523	0.0344-0.0698	0.0386	0.0284-0.0487	0.0398	0.0301-0.0493	0.0446	0.0340-0.0552	0.0469	0.0351-0.0588	0.0443	0.0325-0.0564	0.0478	0.0359-0.0598	0.0503	0.0383-0.0618	0.0436	0.0314-0.0557	0.0392	0.0292-0.0492	0.0316	0.0227-0.0406
	PanYu	0.0546	0.0384-0.0709	0.0403	0.0309-0.0497	0.0415	0.0323-0.0504	0.0456	0.0357-0.0556	0.0471	0.0361-0.0582	0.0449	0.0335-0.0566	0.0481	0.0366-0.0599	0.0503	0.0384-0.0619	0.0437	0.0315-0.0557	0.0391	0.0292-0.0490	0.0316	0.0226-0.0406
	HuaDu	0.057	0.0412-0.0729	0.0429	0.0340-0.0516	0.045	0.0367-0.0534	0.048	0.0392-0.0569	0.0476	0.0379-0.0573	0.0464	0.0342-0.0583	0.0489	0.0368-0.0613	0.0509	0.0378-0.0635	0.0446	0.0309-0.0582	0.0385	0.0266-0.0507	0.0316	0.0199-0.0438
	NanSha	0.0565	0.0407-0.0723	0.0422	0.0332-0.0510	0.0439	0.0354-0.0523	0.0472	0.0382-0.0564	0.0475	0.0375-0.0575	0.0459	0.0341-0.0575	0.0487	0.0369-0.0607	0.0507	0.0385-0.0628	0.0443	0.0313-0.0572	0.0386	0.0274-0.0499	0.0316	0.0208-0.0429
	CongHua	0.0622	0.0438-0.0811	0.0471	0.0373-0.0570	0.0498	0.0405-0.0591	0.0512	0.0422-0.0602	0.0482	0.0389-0.0576	0.0482	0.0330-0.0631	0.0499	0.0347-0.0656	0.0515	0.0339-0.0685	0.0454	0.0272-0.0635	0.0378	0.0207-0.0553	0.0317	0.0140-0.0503
	ZengCheng	0.0564	0.0408-0.0724	0.0422	0.0333-0.0511	0.0441	0.0356-0.0525	0.0474	0.0384-0.0564	0.0475	0.0375-0.0575	0.0459	0.0341-0.0576	0.0487	0.0370-0.0607	0.0508	0.0383-0.0629	0.0444	0.0313-0.0572	0.0386	0.0274-0.0500	0.0316	0.0207-0.0430
Shenzhen	LuoHu	0.0525	0.0332-0.0745	0.0405	0.0286-0.0540	0.0409	0.0303-0.0530	0.0471	0.0348-0.0609	0.051	0.0360-0.0669	0.0476	0.0344-0.0620	0.0526	0.0397-0.0680	0.0554	0.0407-0.0722	0.0495	0.0355-0.0653	0.0447	0.0332-0.0581	0.0372	0.0260-0.0493
	FuTian	0.0525	0.0332-0.0745	0.0405	0.0286-0.0540	0.0409	0.0303-0.0530	0.0471	0.0348-0.0609	0.051	0.0360-0.0669	0.0476	0.0344-0.0620	0.0526	0.0397-0.0680	0.0554	0.0407-0.0722	0.0495	0.0355-0.0653	0.0447	0.0332-0.0581	0.0372	0.0260-0.0493
	NanShan	0.0525	0.0332-0.0745	0.0405	0.0286-0.0540	0.0409	0.0303-0.0530	0.0471	0.0348-0.0609	0.051	0.0360-0.0669	0.0476	0.0344-0.0620	0.0526	0.0397-0.0680	0.0554	0.0407-0.0722	0.0495	0.0355-0.0653	0.0447	0.0332-0.0581	0.0372	0.0260-0.0493
	BaoAn	0.0525	0.0332-0.0745	0.0405	0.0286-0.0540	0.0409	0.0303-0.0530	0.0471	0.0348-0.0609	0.051	0.0360-0.0669	0.0476	0.0344-0.0620	0.0526	0.0397-0.0680	0.0554	0.0407-0.0722	0.0495	0.0355-0.0653	0.0447	0.0332-0.0581	0.0372	0.0260-0.0493
	LongGang	0.0525	0.0332-0.0745	0.0405	0.0286-0.0540	0.0409	0.0303-0.0530	0.0471	0.0348-0.0609	0.051	0.0360-0.0669	0.0476	0.0344-0.0620	0.0526	0.0397-0.0680	0.0554	0.0407-0.0722	0.0495	0.0355-0.0653	0.0447	0.0332-0.0581	0.0372	0.0260-0.0493
	YanTian	0.0525	0.0332-0.0745	0.0405	0.0286-0.0540	0.0409	0.0303-0.0530	0.0471	0.0348-0.0609	0.051	0.0360-0.0669	0.0476	0.0344-0.0620	0.0526	0.0397-0.0680	0.0554	0.0407-0.0722	0.0495	0.0355-0.0653	0.0447	0.0332-0.0581	0.0372	0.0260-0.0493
Zhuhai	XiangZhou	0.0667	0.0397-0.0936	0.0506	0.0363-0.0649	0.0507	0.0378-0.0636	0.059	0.0434-0.0745	0.065	0.0469-0.0829	0.0619	0.0452-0.0788	0.0655	0.0487-0.0823	0.0681	0.0514-0.0851	0.0616	0.0447-0.0784	0.0551	0.0408-0.0694	0.0442	0.0313-0.0572
	DouMen	0.0683	0.0487-0.0874	0.0539	0.0422-0.0656	0.0548	0.0448-0.0653	0.063	0.0506-0.0754	0.0613	0.0473-0.0754	0.0578	0.0447-0.0713	0.06	0.0472-0.0725	0.0621	0.0489-0.0755	0.0578	0.0427-0.0726	0.0529	0.0401-0.0655	0.045	0.0316-0.0579
	JinWan	0.0668	0.0407-0.0927	0.0509	0.0370-0.0647	0.051	0.0385-0.0636	0.0594	0.0444-0.0741	0.0646	0.0472-0.0820	0.0615	0.0454-0.0777	0.065	0.0488-0.0809	0.0675	0.0514-0.0839	0.0612	0.0450-0.0774	0.0549	0.0411-0.0684	0.0443	0.0317-0.0568
Foshan	ChanCheng	0.0647	0.0406-0.0887	0.0512	0.0370-0.0653	0.054	0.0413-0.0669	0.0624	0.0467-0.0778	0.0672	0.0504-0.0841	0.0704	0.0527-0.0886	0.0665	0.0485-0.0848	0.0708	0.0515-0.0903	0.0632	0.0448-0.0811	0.0563	0.0418-0.0701	0.045	0.0322-0.0580
	NanHai	0.0649	0.0422-0.0875	0.0516	0.0382-0.0651	0.0545	0.0425-0.0668	0.0629	0.0481-0.0775	0.0668	0.0508-0.0831	0.0698	0.0530-0.0872	0.0659	0.0487-0.0834	0.0702	0.0517-0.0890	0.0628	0.0452-0.0800	0.0561	0.0423-0.0695	0.0451	0.0329-0.0577
	ShunDe	0.0648	0.0413-0.0881	0.0513	0.0375-0.0652	0.0542	0.0417-0.0668	0.0626	0.0472-0.0778	0.067	0.0506-0.0836	0.0702	0.0529-0.0881	0.0663	0.0485-0.0843	0.0706	0.0518-0.0897	0.063	0.0451-0.0807	0.0562	0.0421-0.0699	0.045	0.0325-0.0579
	SanShui	0.0659	0.0472-0.0844	0.0536	0.0424-0.0651	0.0571	0.0470-0.0677	0.0655	0.0529-0.0780	0.0651	0.0514-0.0790	0.0667	0.0528-0.0813	0.0629	0.0487-0.0772	0.0667	0.0514-0.0822	0.0607	0.0451-0.0764	0.055	0.0423-0.0672	0.046	0.0340-0.0582
	GaoMing	0.0653	0.0441-0.0862	0.0523	0.0398-0.0648	0.0554	0.0442-0.0669	0.0638	0.0501-0.0775	0.0663	0.0514-0.0813	0.0668	0.0532-0.0852	0.0649	0.0489-0.0812	0.0691	0.0518-0.0865	0.0621	0.0456-0.0784	0.0557	0.0426-0.0685	0.0454	0.0337-0.0574
Zhaoqing	DuanZhou	0.0476	0.0310-0.0640	0.0387	0.0284-0.0490	0.0445	0.0343-0.0547	0.0492	0.0378-0.0608	0.0545	0.0394-0.0699	0.0458	0.0333-0.0586	0.0485	0.0376-0.0606	0.0517	0.0376-0.0662	0.0463	0.0338-0.0595	0.0418	0.0319-0.0526	0.0346	0.0255-0.0437
	DingHu	0.0499	0.0377-0.0621	0.0429	0.0338-0.0522	0.0497	0.0414-0.0578	0.0538	0.0438-0.0639	0.0522	0.0400-0.0645	0.0434	0.0330-0.0538	0.045	0.0363-0.0541	0.0483	0.0371-0.0596	0.0445	0.0328-0.0570	0.0415	0.0320-0.0513	0.0364	0.0268-0.0459
	GaoYao	0.0508	0.0375-0.0645	0.0447	0.0336-0.0562	0.0519	0.0424-0.0613	0.0558	0.0440-0.0681	0.0513	0.0375-0.0654	0.0424	0.0304-0.0542	0.0435	0.0336-0.0536	0.0468	0.0344-0.0595	0.0436	0.0285-0.0594	0.0413	0.0285-0.0542	0.0383	0.0230-0.0534
	GuangNing	0.0505	0.0378-0.0635	0.0441	0.0338-0.0547	0.0512	0.0422-0.0600	0.0552	0.0440-0.0667	0.0515	0.0382-0.0651	0.0426	0.0312-0.0539	0.0438	0.0343-0.0536	0.0471	0.0349-0.0594	0.0437	0.0293-0.0588	0.0414	0.0290-0.0537	0.0381	0.0235-0.0527
	HuaiJi	0.0513	0.0367-0.0661	0.0456	0.0332-0.0584	0.053	0.0424-0.0631	0.0568	0.0435-0.0704	0.0508	0.0357-0.0662	0.0418	0.0286-0.0549	0.0427	0.0317-0.0537	0.0461	0.0326-0.0599	0.0432	0.0263-0.0609	0.0413	0.0268-0.0557	0.0388	0.0215-0.0561
	FengKai	0.0509	0.0375-0.0646	0.0447	0.0335-0.0563	0.052	0.0424-0.0613	0.0559	0.0439-0.0682	0.0512	0.0370-0.0655	0.0422	0.0298-0.0544	0.0432	0.0330-0.0536	0.0465	0.0337-0.0596	0.0434	0.0277-0.0600	0.0413	0.0279-0.0548	0.0385	0.0225-0.0546
	DeQing	0.0511	0.0373-0.0654	0.0451	0.0333-0.0572	0.0525	0.0424-0.0621	0.0563	0.0437-0.0693	0.051	0.0363-0.0659	0.042	0.0291-0.0547	0.0429	0.0322-0.0537	0.0462	0.0329-0.0598	0.0432	0.0266-0.0607	0.0413	0.0271-0.0554	0.0387	0.0219-0.0555
	SiHui	0.0494	0.0372-0.0617	0.0421	0.0335-0.0509	0.0487	0.0406-0.0567	0.0529	0.0434-0.0626	0.0526	0.0407-0.0647	0.0438	0.0337-0.0540	0.0456	0.0370-0.0548	0.0489	0.0380-0.0601	0.0447	0.0334-0.0568	0.0415	0.0320-0.0512	0.0367	0.0265-0.0468
Huizhou	HuiCheng	0.0559	0.0403-0.0713	0.0435	0.0350-0.0521	0.0448	0.0363-0.0535	0.0486	0.0383-0.0592	0.0417	0.0312-0.0525	0.0423	0.0313-0.0531	0.0452	0.0356-0.0552	0.0476	0.0368-0.0584	0.0452	0.0341-0.0567	0.0413	0.0321-0.0517	0.0351	0.0257-0.0445
	HuiYang	0.0561	0.0411-0.0709	0.0439	0.0356-0.0524	0.0454	0.0372-0.0538	0.0491	0.0392-0.0592	0.0413	0.0313-0.0517	0.0419	0.0315-0.0521	0.0446	0.0355-0.0541	0.0469	0.0366-0.0571	0.0447	0.0336-0.0561	0.041	0.0320-0.0513	0.0353	0.0258-0.0448
	BoLuo	0.0571	0.0426-0.0715	0.0458	0.0374-0.0544	0.0479	0.0395-0.0565	0.0508	0.0413-0.0604	0.0401	0.0309-0.0499	0.0404	0.0305-0.0500	0.0428	0.0343-0.0516	0.0459	0.0360-0.0558	0.0435	0.0313-0.0560	0.0403	0.0304-0.0512	0.0357	0.0251-0.0465
	HuiDong	0.0568	0.0426-0.0710	0.0453	0.0371-0.0537	0.0473	0.0391-0.0557	0.0505	0.0411-0.0601	0.0402	0.0310-0.0500	0.0405	0.0306-0.0501	0.0428	0.0343-0.0516	0.0451	0.0353-0.0549	0.0436	0.0316-0.0560	0.0404	0.0307-0.0511	0.0357	0.0251-0.0464
	LongMen	0.0577	0.0418-0.0734	0.0469	0.0375-0.0565	0.0495	0.0401-0.0591	0.052	0.0417-0.0623	0.0392	0.0294-0.0497	0.0394	0.0286-0.0497	0.0414	0.0325-0.0507	0.0436	0.0334-0.0541	0.0427	0.0287-0.0569	0.0399	0.0288-0.0520	0.036	0.0238-0.0487
Jiangmen	PengJiang	0.0514	0.0341-0.0689	0.0404	0.0301-0.0508	0.0435	0.0334-0.0541	0.0481	0.0380-0.0582	0.0485	0.0355-0.0615	0.0446	0.0330-0.0559	0.0476	0.0374-0.0579	0.0505	0.0380-0.0632	0.0463	0.0348-0.0580	0.0419	0.0330-0.0510	0.0347	0.0256-0.0437
	JiangHai	0.0514	0.0341-0.0691	0.0403	0.0299-0.0508	0.0435	0.0333-0.0541	0.0481	0.0380-0.0581	0.0486	0.0355-0.0615	0.0446	0.0330-0.0562	0.0477	0.0374-0.0581	0.0505	0.0380-0.0633	0.0463	0.0348-0.0580	0.0419	0.0331-0.0509	0.0347	0.0255-0.0438
	XinHui	0.053	0.0400-0.0662	0.0433	0.0350-0.0517	0.0475	0.0394-0.0557	0.0513	0.0427-0.0599	0.0467	0.0365-0.0571	0.0425	0.0331-0.0520	0.0446	0.0366-0.0527	0.0474	0.0373-0.0576	0.0444	0.0337-0.0553	0.0411	0.0323-0.0502	0.0361	0.0266-0.0456
	TaiShan	0.0538	0.0403-0.0672	0.0448	0.0354-0.0541	0.0495	0.0408-0.0581	0.0529	0.0431-0.0626	0.0457	0.0349-0.0569	0.0414	0.0314-0.0517	0.0431	0.0346-0.0515	0.0457	0.0350-0.0566	0.0434	0.0305-0.0563	0.0407	0.0298-0.0518	0.0368	0.0246-0.0490
	KaiPing	0.0533	0.0404-0.0664	0.044	0.0354-0.0525	0.0483	0.0401-0.0565	0.052	0.0430-0.0610	0.0463	0.0359-0.0568	0.042	0.0325-0.0516	0.0439	0.0358-0.0520	0.0466	0.0364-0.0569	0.0439	0.0324-0.0556	0.0409	0.0313-0.0508	0.0364	0.0258-0.0470
	HeShan	0.0531	0.0402-0.0663	0.0436	0.0352-0.0522	0.0479	0.0398-0.0560	0.0516	0.0428-0.0603	0.0465	0.0363-0.0569	0.0423	0.0329-0.0519	0.0443	0.0363-0.0523	0.0471	0.0369-0.0573	0.0442	0.0332-0.0554	0.041	0.0319-0.0504	0.0362	0.0263-0.0462
	EnPing	0.0534	0.0404-0.0665	0.0442	0.0354-0.0530	0.0487	0.0404-0.0570	0.0524	0.0431-0.0615	0.0461	0.0356-0.0568	0.0417	0.0321-0.0516	0.0436	0.0354-0.0517	0.0462	0.0358-0.0567	0.0437	0.0316-0.0559	0.0408	0.0306-0.0513	0.0366	0.0253-0.0481
Dongguan	DongGuan	0.0551	0.0384-0.0720	0.0451	0.0348-0.0557	0.0448	0.0356-0.0541	0.0522	0.0407-0.0636	0.0535	0.0394-0.0672	0.0416	0.0314-0.0523	0.0449	0.0356-0.0544	0.0455	0.0351-0.0561	0.0414	0.0326-0.0512	0.0366	0.0287-0.0457	0.03	0.0221-0.0378
Zhongshan	ZhongShan	0.0625	0.0425-0.0830	0.0496	0.0380-0.0609	0.0507	0.0414-0.0600	0.0587	0.0472-0.0703	0.0612	0.0480-0.0753	0.057	0.0445-0.0697	0.0579	0.0464-0.0698	0.0603	0.0464-0.0741	0.0546	0.0427-0.0662	0.0489	0.0384-0.0594	0.04	0.0305-0.0497
Hong Kong	Central & Western	0.0663	0.0390-0.0957	0.0613	0.0474-0.0756	0.0596	0.0459-0.0745	0.0615	0.0412-0.0830	0.0575	0.0306-0.0866	0.0562	0.0304-0.0828	0.0545	0.0377-0.0735	0.0523	0.0319-0.0732	0.0484	0.0303-0.0678	0.0465	0.0309-0.0636	0.0387	0.0241-0.0545
	WanChai	0.0663	0.0390-0.0957	0.0613	0.0474-0.0756	0.0596	0.0459-0.0745	0.0615	0.0412-0.0830	0.0575	0.0306-0.0866	0.0562	0.0304-0.0828	0.0545	0.0377-0.0735	0.0523	0.0319-0.0732	0.0484	0.0303-0.0678	0.0465	0.0309-0.0636	0.0387	0.0241-0.0545
	Eastern	0.0663	0.0390-0.0957	0.0613	0.0474-0.0756	0.0596	0.0459-0.0745	0.0615	0.0412-0.0830	0.0575	0.0306-0.0866	0.0562	0.0304-0.0828	0.0545	0.0377-0.0735	0.0523	0.0319-0.0732	0.0484	0.0303-0.0678	0.0465	0.0309-0.0636	0.0387	0.0241-0.0545
	Southern	0.0663	0.0390-0.0957	0.0613	0.0474-0.0756	0.0596	0.0459-0.0745	0.0615	0.0412-0.0830	0.0575	0.0306-0.0866	0.0562	0.0304-0.0828	0.0545	0.0377-0.0735	0.0523	0.0319-0.0732	0.0484	0.0303-0.0678	0.0465	0.0309-0.0636	0.0387	0.0241-0.0545
	Kowloon City	0.0663	0.0390-0.0957	0.0613	0.0474-0.0756	0.0596	0.0459-0.0745	0.0615	0.0412-0.0830	0.0575	0.0306-0.0866	0.0562	0.0304-0.0828	0.0545	0.0377-0.0735	0.0523	0.0319-0.0732	0.0484	0.0303-0.0678	0.0465	0.0309-0.0636	0.0387	0.0241-0.0545
	YauTsimMong	0.0663	0.0390-0.0957	0.0613	0.0474-0.0756	0.0596	0.0459-0.0745	0.0615	0.0412-0.0830	0.0575	0.0306-0.0866	0.0562	0.0304-0.0828	0.0545	0.0377-0.0735	0.0523	0.0319-0.0732	0.0484	0.0303-0.0678	0.0465	0.0309-0.0636	0.0387	0.0241-0.0545
	KwunTong	0.0663	0.0390-0.0957	0.0613	0.0474-0.0756	0.0596	0.0459-0.0745	0.0615	0.0412-0.0830	0.0575	0.0306-0.0866	0.0562	0.0304-0.0828	0.0545	0.0377-0.0735	0.0523	0.0319-0.0732	0.0484	0.0303-0.0678	0.0465	0.0309-0.0636	0.0387	0.0241-0.0545
	WongTaiSin	0.0663	0.0390-0.0957	0.0613	0.0474-0.0756	0.0596	0.0459-0.0745	0.0615	0.0412-0.0830	0.0575	0.0306-0.0866	0.0562	0.0304-0.0828	0.0545	0.0377-0.0735	0.0523	0.0319-0.0732	0.0484	0.0303-0.0678	0.0465	0.0309-0.0636	0.0387	0.0241-0.0545
	Shamshuipo	0.0663	0.0390-0.0957	0.0613	0.0474-0.0756	0.0596	0.0459-0.0745	0.0615	0.0412-0.0830	0.0575	0.0306-0.0866	0.0562	0.0304-0.0828	0.0545	0.0377-0.0735	0.0523	0.0319-0.0732	0.0484	0.0303-0.0678	0.0465	0.0309-0.0636	0.0387	0.0241-0.0545
	North	0.0663	0.0390-0.0957	0.0613	0.0474-0.0756	0.0596	0.0459-0.0745	0.0615	0.0412-0.0830	0.0575	0.0306-0.0866	0.0562	0.0304-0.0828	0.0545	0.0377-0.0735	0.0523	0.0319-0.0732	0.0484	0.0303-0.0678	0.0465	0.0309-0.0636	0.0387	0.0241-0.0545
	TaiPo	0.0663	0.0390-0.0957	0.0613	0.0474-0.0756	0.0596	0.0459-0.0745	0.0615	0.0412-0.0830	0.0575	0.0306-0.0866	0.0562	0.0304-0.0828	0.0545	0.0377-0.0735	0.0523	0.0319-0.0732	0.0484	0.0303-0.0678	0.0465	0.0309-0.0636	0.0387	0.0241-0.0545
	ShaTin	0.0663	0.0390-0.0957	0.0613	0.0474-0.0756	0.0596	0.0459-0.0745	0.0615	0.0412-0.0830	0.0575	0.0306-0.0866	0.0562	0.0304-0.0828	0.0545	0.0377-0.0735	0.0523	0.0319-0.0732	0.0484	0.0303-0.0678	0.0465	0.0309-0.0636	0.0387	0.0241-0.0545
	SaiKung	0.0663	0.0390-0.0957	0.0613	0.0474-0.0756	0.0596	0.0459-0.0745	0.0615	0.0412-0.0830	0.0575	0.0306-0.0866	0.0562	0.0304-0.0828	0.0545	0.0377-0.0735	0.0523	0.0319-0.0732	0.0484	0.0303-0.0678	0.0465	0.0309-0.0636	0.0387	0.0241-0.0545
	YuenLong	0.0663	0.0390-0.0957	0.0613	0.0474-0.0756	0.0596	0.0459-0.0745	0.0615	0.0412-0.0830	0.0575	0.0306-0.0866	0.0562	0.0304-0.0828	0.0545	0.0377-0.0735	0.0523	0.0319-0.0732	0.0484	0.0303-0.0678	0.0465	0.0309-0.0636	0.0387	0.0241-0.0545
	TuenMun	0.0663	0.0390-0.0957	0.0613	0.0474-0.0756	0.0596	0.0459-0.0745	0.0615	0.0412-0.0830	0.0575	0.0306-0.0866	0.0562	0.0304-0.0828	0.0545	0.0377-0.0735	0.0523	0.0319-0.0732	0.0484	0.0303-0.0678	0.0465	0.0309-0.0636	0.0387	0.0241-0.0545
	TsuenWan	0.0663	0.0390-0.0957	0.0613	0.0474-0.0756	0.0596	0.0459-0.0745	0.0615	0.0412-0.0830	0.0575	0.0306-0.0866	0.0562	0.0304-0.0828	0.0545	0.0377-0.0735	0.0523	0.0319-0.0732	0.0484	0.0303-0.0678	0.0465	0.0309-0.0636	0.0387	0.0241-0.0545
	KwaiTsing	0.0663	0.0390-0.0957	0.0613	0.0474-0.0756	0.0596	0.0459-0.0745	0.0615	0.0412-0.0830	0.0575	0.0306-0.0866	0.0562	0.0304-0.0828	0.0545	0.0377-0.0735	0.0523	0.0319-0.0732	0.0484	0.0303-0.0678	0.0465	0.0309-0.0636	0.0387	0.0241-0.0545
	Islands	0.0663	0.0390-0.0957	0.0613	0.0474-0.0756	0.0596	0.0459-0.0745	0.0615	0.0412-0.0830	0.0575	0.0306-0.0866	0.0562	0.0304-0.0828	0.0545	0.0377-0.0735	0.0523	0.0319-0.0732	0.0484	0.0303-0.0678	0.0465	0.0309-0.0636	0.0387	0.0241-0.0545
Macao	Nossa Senhora de Fátima	0.0616	0.0385-0.0866	0.0502	0.0355-0.0659	0.0518	0.0391-0.0658	0.0562	0.0419-0.0714	0.0562	0.0407-0.0728	0.0571	0.0421-0.0728	0.06	0.0455-0.0767	0.0629	0.0463-0.0813	0.0503	0.0372-0.0662	0.0446	0.0334-0.0577	0.0358	0.0256-0.0465
	Santo António	0.0616	0.0385-0.0866	0.0502	0.0355-0.0659	0.0518	0.0391-0.0658	0.0562	0.0419-0.0714	0.0562	0.0407-0.0728	0.0571	0.0421-0.0728	0.06	0.0455-0.0767	0.0629	0.0463-0.0813	0.0503	0.0372-0.0662	0.0446	0.0334-0.0577	0.0358	0.0256-0.0465
	Sé	0.0616	0.0385-0.0866	0.0502	0.0355-0.0659	0.0518	0.0391-0.0658	0.0562	0.0419-0.0714	0.0562	0.0407-0.0728	0.0571	0.0421-0.0728	0.06	0.0455-0.0767	0.0629	0.0463-0.0813	0.0503	0.0372-0.0662	0.0446	0.0334-0.0577	0.0358	0.0256-0.0465
	São Lazaro	0.0616	0.0385-0.0866	0.0502	0.0355-0.0659	0.0518	0.0391-0.0658	0.0562	0.0419-0.0714	0.0562	0.0407-0.0728	0.0571	0.0421-0.0728	0.06	0.0455-0.0767	0.0629	0.0463-0.0813	0.0503	0.0372-0.0662	0.0446	0.0334-0.0577	0.0358	0.0256-0.0465
	São Lourenço	0.0616	0.0385-0.0866	0.0502	0.0355-0.0659	0.0518	0.0391-0.0658	0.0562	0.0419-0.0714	0.0562	0.0407-0.0728	0.0571	0.0421-0.0728	0.06	0.0455-0.0767	0.0629	0.0463-0.0813	0.0503	0.0372-0.0662	0.0446	0.0334-0.0577	0.0358	0.0256-0.0465
	Nossa Senhora do Carmo	0.0616	0.0385-0.0866	0.0502	0.0355-0.0659	0.0518	0.0391-0.0658	0.0562	0.0419-0.0714	0.0562	0.0407-0.0728	0.0571	0.0421-0.0728	0.06	0.0455-0.0767	0.0629	0.0463-0.0813	0.0503	0.0372-0.0662	0.0446	0.0334-0.0577	0.0358	0.0256-0.0465
	São Francisco Xavier	0.0616	0.0385-0.0866	0.0502	0.0355-0.0659	0.0518	0.0391-0.0658	0.0562	0.0419-0.0714	0.0562	0.0407-0.0728	0.0571	0.0421-0.0728	0.06	0.0455-0.0767	0.0629	0.0463-0.0813	0.0503	0.0372-0.0662	0.0446	0.0334-0.0577	0.0358	0.0256-0.0465
	Cotai	0.0616	0.0385-0.0866	0.0502	0.0355-0.0659	0.0518	0.0391-0.0658	0.0562	0.0419-0.0714	0.0562	0.0407-0.0728	0.0571	0.0421-0.0728	0.06	0.0455-0.0767	0.0629	0.0463-0.0813	0.0503	0.0372-0.0662	0.0446	0.0334-0.0577	0.0358	0.0256-0.0465
